# Supplementary material for: A New, Convenient Way to Fully Substituted α,β-Unsaturated γ-Hydroxy Butyrolactams
Source: Int J Mol Sci. 2023 Jun 16;24(12):10213. doi: 10.3390/ijms241210213 (PMC10299564; doi:10.3390/ijms241210213)
Supplement: Supplementary file 1 [file ijms-24-10213-s001.zip]

Archive with 1 entries (1 files):
- ijms-2454509-supplementary.pdf
